# Supplementary material for: Genome-wide association study and genomic selection for yield and related traits in soybean
Source: PLoS One. 2021 Aug 13;16(8):e0255761. doi: 10.1371/journal.pone.0255761 (PMC8362977; doi:10.1371/journal.pone.0255761)
Supplement: S1 Table — SD represents the standard deviation for each trait over three years. (XLSX) [file pone.0255761.s010.xlsx]

## Sheet: S1 Table
S1 Table. List of genotypes evaluated for maturity, plant height, seed weight, and yield over three years. SD represents the standard deviation for each trait over three years.
Accession_name	Country and region of origin	Maturity (day)	SD	Plant Height (cm)	SD	Seed Weight (g/100seed)	SD	Yield (kg/hm-squared)	SD
HP202	United States	99.3333	2.51661	83.2889	20.6371	16.6099	2.27041	2151.6	768.78
L62-880	United States, Illinois	101.667	2.51661	90.4444	17.2688	14.7971	1.63271	2406.1	348.45
Baiqidawandou	China, Hebei	99	5	89.5111	11.8371	15.8218	1.5249	1903.45	176.711
L66-721	United States, Illinois	98.6667	3.51188	92.3593	15.3268	15.2609	2.45373	2395.42	488.113
L73-67	United States, Illinois	97.6667	5.1316	90.5333	22.1707	14.8942	1.7065	2143.8	354.798
L64-4103	United States, Illinois	97.6667	5.1316	93.0667	23.9484	15.2736	1.99459	2277.22	250.8
L67-1695	United States, Illinois	98.6667	3.51188	100.985	19.6703	14.8309	2.08671	2498.54	401.398
L67-949	United States, Illinois	98	3.60555	96.6444	12.5762	15.1943	1.85014	2215.29	513.056
L62-906	United States, Illinois	97	5	94.7556	20.6333	15.1953	2.26366	2383.02	411.971
L70-6494	United States, Illinois	98.6667	3.51188	96.3778	29.4199	15.6892	1.87341	2386.05	531.869
L62-956	United States, Illinois	97.6667	4.04145	100.378	24.1122	15.8561	2.29899	2399.55	346.919
Kaohsiung 1	Japan	98	1.73205	31.6242	4.92896	25.5446	2.40548	1666.63	566.826
Jindou 15	China, Shanxi	93.6667	1.52753	69.1778	5.40178	17.4203	1.71361	1867.39	509.692
Newton	United States, Lowa	99.3333	3.51188	94.5778	26.6529	15.5399	1.40053	3134.71	1013.93
Huangdou 2	China, Shanxi	92.6667	0.57735	58.5025	18.7125	13.5157	0.631482	1703.96	412.222
Jidou 7	China,Hebei	99	3.4641	72.3556	21.275	18.2177	1.8398	2730.95	609.45
Zhongdou 36	China,Hubei	91.5556	1.26198	54.6667	14.2951	21.7148	0.194427	1920.6	154.773
L73-54	United States, Illinois	98.6667	1.52753	98.7111	18.2723	16.121	2.40958	2716.44	462.131
Banyesheng	China	93	5.2915	69.1222	25.7712	4.25444	1.05588	1173.54	181.383
Xudou 10	China, Jiangsu	113.667	12.4231	107.096	9.36034	22.8634	2.01032	3056.26	268.039
PI159764	United States	79.7778	2.9123	20.2222	1.93487	14.951	1.58942	784.37	190.15
Ludou 4	China, Shandong	96.1111	4.62281	58.8111	22.1638	15.7036	1.0139	2314.45	185.902
L77-1727	United States, Illinois	95.1111	3.46944	96.0444	20.9237	15.178	2.59306	2429.33	223.658
Zaoshu 6 hao	China, Beijing	101	6.245	86.1111	11.6707	20.4613	0.926454	1826.56	264.225
L72-1078	United States, Illinois	98	2.64575	109.289	25.3339	15.0176	1.69543	2558.24	179.102
Zhonghuang 13	China, Beijing	107.111	1.83586	60.2	9.90511	22.5238	1.53956	2805.71	355.733
Zhonghuang 4	China, Beijing	103.556	2.36487	77.9444	11.9331	21.6845	2.56208	2567.77	454.642
Zhonghuang 10	China, Beijing	97.5556	5.50084	61.6556	17.2368	16.1356	0.730307	2671.19	635.992
Dadunxiaoheidou	China, Hebei	95.5556	4.7881	66.9222	23.2186	11.9917	0.342617	2209.98	451.892
Jihuang13	China, Hebei	113.889	13.1036	91.1	17.6936	16.7144	1.04582	2352.78	290.293
Zhongzuo 00-484	China, Beijing	102	4.3589	63.9333	13.2466	21.4109	1.7569	2862.28	438.411
Zhongzuo 97-1121	China, Beijing	104.444	4.7881	65.8233	20.9694	20.1259	2.08313	2357.09	212.598
Jindou 13	China, Shanxi	104	4.58258	92.8556	6.97012	17.0497	1.96617	2017.19	216.017
Zhongzuo 983	China, Beijing	99	6	68.2889	10.3838	18.9424	0.990181	2507.4	430.263
Xiaohuangdou	China, Shanxi	92.3333	1.52753	83.9667	19.0028	19.4424	1.42904	1679.84	177.711
8588	China, Shandong	102.667	3.21455	75.5	21.2829	13.5712	0.506499	2666.74	650.631
L68-582	United States, Illinois	97.3333	0.57735	99.7222	21.1724	15.1497	1.86522	2376.78	446.562
Shengli 3	China, Shandong	107.333	2.08167	95.6111	18.5101	17.2396	0.773119	1999.97	421.022
Zhongzuo 00-683	China, Beijing	113.111	10.458	77.7556	17.2291	16.9084	1.67648	2708.96	291.883
Zhonghuang 27	China, Beijing	106.333	3.21455	55.8222	17.7315	18.0736	1.25908	2532.56	195.732
Jian 31	China, Beijing	104.444	4.50103	51.1444	11.1865	23.7523	1.03476	2301.21	216.299
L69-4267	United States, Illinois	100.111	2.77555	98.3333	17.0334	16.088	2.10868	2302.8	282.102
Jidou12	China, Hebei	103	2.64575	56.3222	17.3748	22.0533	1.68012	2695.3	921.961
Qingkeyuandou	China, Shanxi	115.333	11.8462	102.194	14.4949	15.9338	1.62399	1836.44	455.001
Amcor 89	United States, Ohio	110	13.2288	93.6444	23.3597	16.0691	1.05342	2854.95	956.263
Zhongzuo 96-954	China, Beijing	104.444	4.50103	65.8037	15.6274	23.098	0.504934	2810.44	612.741
Maoyandou	China, Hebei	98.4444	4.85722	71.2889	21.2864	18.1236	1.29416	1629.42	309.276
Kenwood	United States, Iowa	105	5	89.1222	10.9252	13.7111	1.16836	2732.18	437.243
Zhongdou 27	China, Beijing	104	5.56776	80.5778	11.7561	20.682	1.73141	2051.27	88.3166
Tuyandou	China,Hebei	100.667	4.04145	61.8222	22.3509	19.1544	1.31674	2004.94	163.864
L84-307	United States, Illinois	101.111	4.47627	108.989	16.3976	16.3022	1.88553	2490.82	539.645
L81-4590	United States, Illinois	111.111	11.182	100.278	14.2309	17.6996	1.46788	2248.85	663.245
Sprite 87	United States, Ohio	107.111	11.1072	41.0667	12.9063	15.6568	1.83431	2219.77	506.254
L78-3083	United States, Illinois	112	11.3578	105.514	12.9405	18.6411	2.23385	2618.22	405.44
Zhongdou 28	China, Beijing	96.3333	3.05505	84.2222	27.456	16.2114	2.22333	2527.71	389.46
Lvcaodou	China, Shandong	103.444	3.20301	97.7667	29.2189	12.6289	0.893839	1498.19	248.639
L82-1858	United States, Illinois	112.556	11.7867	97.5444	17.6854	18.8811	2.1315	2254.64	366.61
GR8836	United States, Ohio	111.778	12.3348	82.0333	10.8004	14.6767	1.43567	1980.68	253.035
L74-01	United States, Illinois	112.556	11.7867	104.611	12.0102	18.5061	1.99901	2585.2	161.167
L74-221	United States, Illinois	109.444	8.30216	68.9222	23.1658	16.6563	1.55681	2248.14	199.549
Ludou 11	China, Shandong	102.778	4.14103	47.6286	6.41494	20.3858	1.32793	2593.46	693.192
Fayette	United States, Illinois	111.111	11.182	99.2444	21.1488	16.1811	1.59052	2833.68	387.935
Gnome	United States, Ohio	107.111	11.1072	39.7111	10.2012	16.792	1.22374	1995.05	417.838
Lv 75	China, Taiwan	107	11.1355	55.1	14.3899	32.6422	2.04019	1813.12	124.419
Zhongpindaheidou	China, Beijing	97.6667	6.65833	47.3642	10.6378	33.9629	3.90093	1398.56	390.606
Maoyandou	China, Hebei	107.111	11.1072	117.833	25.202	14.9703	1.12612	1402.08	36.0992
Zhengzhou 135	China, Henan	104.889	1.5396	76.0025	18.8007	13.2333	1.28477	2201.89	183.358
Elf	United States, Illinois	113.556	10.7824	38.3	9.45745	16.7944	1.68376	2342.2	401.237
Hobbit87	United States, Ohio	108.444	9.39464	42.4111	12.5181	15.6998	0.804491	1612.27	386.99
Sijiaoqi	China, Shandong	108.222	9.75439	133.678	17.1053	9.93889	0.620111	2347.61	529.924
Erliheidou	China, Shandong	101.111	4.16778	96.6556	2.44139	14.0623	0.384442	1626.15	514.036
IL2	United States, Illinois	109.444	8.30216	46.7	16.6229	10.3699	0.449268	2288.48	227.278
Dunbar	United States, Nebraska	112.444	10.9053	83.0444	12.767	13.9509	0.81762	2378.94	288.02
Yanhuang 3	China, Shandong	112.556	5.591	99.7821	15.7271	16.2523	1.09531	1469.65	186.401
Peking	China, Beijing	108	10.5357	73.0222	17.18	9.775	0.523691	2666.89	892.495
Kunitz	United States, Illinois	110.222	12.3888	100.656	15.6134	17.91	2.02925	2609.47	292.366
Luning 1	China, Shandong	110.111	7.87636	68.6185	19.4437	13.378	1.55396	2471.96	164.645
Chadou	China, Shandong	105.111	4.62281	81.4778	16.325	12.9061	1.27827	2166.83	357.168
Wandou 15	China, Anhui	107.889	11.0017	66.1556	14.3103	29.5519	1.80703	2073.79	334.438
He 84-5	China, Shandong	111.111	8.83386	90.7222	11.9936	18.3436	1.13274	2616.96	260.459
Yudou 25	China, Henan	108.778	10.0074	76.4444	11.0539	19.4528	2.12462	2838.75	132.902
Nanguanxiaopiqing	China, Hebei	106.667	2.51661	67.2556	14.4576	15.6008	1.14751	2313.82	332.582
Lu 93748-1	China, Shandong	104.778	4.52565	62.5444	19.6641	19.6115	0.296603	3018.31	818.886
Dabaipi	China, Shandong	110.889	7.57432	71.2111	14.7972	16.438	1.10263	1938.8	270.344
Sijiaoqihuangdou	China, Hebei	107.111	1.83586	62.9704	19.5416	17.4421	1.19723	2395.28	195.694
Jidou 12-2,3	China, Hebei	109.111	9.13074	64.9222	19.6872	21.4021	1.85704	1971.23	184.747
Pingdinghei	China, Shandong	106.444	12.0385	69.763	20.5035	12.2063	0.392872	2189.13	367.183
Zhonghuang 18	China, Beijing	100.667	6.65833	29.9469	2.89537	21.4976	1.73709	2318.36	185.678
Xiaoyuanhuangdou	China, Shanxi	110.444	5.96595	110.647	12.1074	15.2099	1.50821	1875.41	102.248
Bendidahuangdou	China, Hebei	107.778	0.693889	63.2765	19.9505	19.2287	0.757703	2356.28	593.747
Lu 99-1	China, Shandong	111.444	6.57718	60.0686	7.39795	18.8638	0.223975	3195.77	664.928
Yangtianxiaohuangdou	China, Hebei	112.778	7.12845	116.278	19.3966	16.0999	1.04008	1843.88	139.292
SS74185	Korea, South	114.889	11.4326	64.7827	10.8371	12.7294	0.548232	2061.85	407.106
95-5117	China, Beijing	110.667	12.897	85.1778	12.3401	15.718	1.48141	1987.92	601.978
Zhonghuang 28	China, Beijing	108.778	9.582	71.0111	17.7176	21.2766	1.48547	3057.48	312.934
Jidou 12-3l	China, Hebei	105.222	4.52565	62.5778	11.7084	20.9169	0.508541	2550.62	394.063
Qihuang 30	China, Shandong	108.778	9.582	73.7333	19.0348	18.1643	0.255455	2918.08	965.604
Zheng 92116	China, Henan	111.889	6.30109	76.9111	13.8497	20.0463	1.81224	2703.68	384.014
Maodou	China, Shandong	113.444	9.21553	63.6889	18.8441	15.7637	0.521374	2018.69	205.635
Er-hej-jan	China, Shandong	107.444	10.0296	105.6	24.5475	10.1981	0.460613	1833.38	273.112
Jindou 31	China, Shanxi	102	5.2915	75.4222	23.6217	18.5373	1.12296	2042.5	487.143
Handou 5	China, Hebei	105.444	4.71797	88.2111	15.7277	22.1286	1.67158	2034.5	362.165
Kexin 3	China, Beijing	106.778	7.01057	94.7617	2.94923	21.3904	1.99391	1961.99	52.9402
Zaofeng 1	China, Henan	106.667	10.0167	76.4111	19.868	12.5274	1.62675	2227.71	367.56
Dahuangdou	China, Shandong	111	11.7898	101.933	2.31325	16.3928	1.42246	2005.76	411.436
Puhai 10	China, Henan	114.333	8.73689	87.3444	20.6817	20.8136	0.417107	2423.33	429.464
Zhongye 2	China, Beijing	108.889	1.83586	79.9889	10.8811	25.7141	3.4258	2396.07	247.038
Zhonghuang 22	China, Beijing	110.333	5.7735	89.8667	4.87214	21.5887	2.05075	2188.23	170.062
Kexin 4	China, Beijing	111.444	5.09175	83.4966	12.8157	18.3999	1.94744	2271.87	241.207
Qihuang 1	China, Shandong	109.667	9.50438	86.1503	12.4165	16.1575	1.68093	2437.06	214.99
Tianedan	China, Shanxi	107.556	0.509175	88.8667	18.9499	18.322	1.493	2264.48	220.691
Delsoy 4210	United States, Missouri	111.222	6.744	86.9333	10.8789	16.8113	0.960271	2896.9	285.369
MN413	China, Anhui	114.333	8.0829	84.5037	12.7084	16.6017	0.845872	2037.83	279.984
Fendou 31	China, Shanxi	112.889	8.79604	91.3111	26.6342	18.5626	1.9025	2304.47	468.048
7651-1	China, Hebei	112.111	7.72682	114.544	17.2873	17.5861	1.91522	2914.1	148.272
L86-1436	United States, Illinois	113.111	10.2974	106.756	15.4495	18.2249	1.98232	2921.56	86.194
Tiejiaohuang	China, Shandong	105.444	4.71797	85.2111	17.3582	14.696	1.81548	1565.04	65.4635
Lu 99-7	China, Shandong	109.444	9.05129	56.714	4.83617	19.5324	0.351882	3127.86	768.999
L81-4871	United States, Illinois	113.778	9.7885	109.678	14.2358	16.3408	2.5515	2914.68	26.9431
Clark	United States	112.222	7.64732	91.9667	12.7912	16.6198	1.93027	2404.37	170.903
Chichenglvhuangdou	China, Hebei	113.778	9.7885	96.9778	8.93124	18.8786	0.507747	2003.48	451.838
Mustang	United States, Missouri	115.333	11.1505	99.4556	14.5391	18.6083	1.0046	2416.94	333.701
Union	United States, Illinois	114.667	11.5902	112.789	15.7432	19.2923	1.71503	2638.63	316.128
Kefeng 6	China, Beijing	105.778	5.04792	93.6556	8.92402	22.1193	2.55519	2595.77	303.786
Xinyangyangyandou	China, Henan	114.556	9.34127	86.3111	23.9542	18.9852	1.68688	1661.61	218.682
Wenfeng 7	China, Shandong	117.444	9.32341	112.289	11.3279	17.2177	1.50416	2339.23	316.526
Zhongpin 95-5383	China, Beijing	114.667	10.7858	99.5	15.2165	17.0608	2.53579	2707.07	377.022
Zhonghuang 16	China, Beijing	111.444	8.28206	100.683	11.4198	20.4722	2.60106	2558.55	145.909
Qihuang 13	China, Shandong	116.111	7.07369	128.194	19.0849	21.6859	1.89863	1521.15	250.346
Gaozuoxuan 1	China, Shandong	111.222	13.3597	123.458	19.3787	14.6998	1.56411	2891.65	752.705
Daheidou	China, Shanxi	108.556	8.50054	65.3944	16.5111	13.0213	1.40577	1709.88	164.338
Cansidou	China, Shanxi	113.667	12.6623	110.278	9.70866	18.1947	1.90313	2194.55	596.082
L77-1794	United States, Illinois	114.556	11.673	102.711	9.52782	18.1545	1.30587	2779.67	498.339
Zheng 97210-6	China, Henan	116.444	10.1452	101.322	19.6056	17.7596	1.57295	2061.07	183.628
Youbian 30	China, Beijing	115.556	10.7824	96.5667	11.6505	23.6057	1.6275	2122.86	483.345
Han 195	China, Hebei	114.667	11.5902	113.344	10.8288	19.6169	1.58057	2189.88	101.503
Zaoshuheidou	China, Shandong	114.778	11.5101	116.131	16.755	21.7274	1.76102	1935.19	298.214
Ina	United States, Illinois	111.889	14.7661	112.178	12.2713	13.5422	0.615962	2805.23	361.6
Wandou 21	China, Anhui	114.667	11.5902	115.344	10.7727	24.1729	2.52439	2297.15	296.507
L88-8226	United States, Illinois	114.222	10.2866	104.211	14.522	18.6633	1.59142	2652.78	323.348
Lvrouheipidou	China, Anhui	110.87	6.03101	121.539	18.2937	31.5504	2.12718	1327.1	505.691
Ooyachi-2	Japan	113	11.5326	110.278	15.4868	18.7458	0.984666	2509.68	461.737
Xiataizimoshidou	China, Hebei	107	11.1355	117.133	18.7866	10.8349	0.52739	1822.11	156.435
Pixiansilicao	China, Jiangsu	114.556	8.22147	77.5056	14.8426	18.1606	1.46012	1730.04	210.617
Williams 82	United States, Illinois	113.111	10.2974	108.489	12.1709	18.8409	1.67643	2681.27	167.095
Jiguan52	China, Hebei	113.667	9.86577	95.4778	6.61667	18.1274	2.43082	2431.1	281.028
Zhongdou 34	China, Hubei	113.222	10.3351	109.856	12.8924	17.0979	0.794475	1808.04	151.162
Zhonghuang 15	China, Beijing	106.667	2.3094	107.9	4.93254	21.6338	1.16809	2241.29	355.09
Xinbada 2	Korea, South	114.333	9.2376	110.722	15.2226	18.5876	1.21265	2445.01	109.232
Jiwuxing 1	China, Hebei	114.111	11.182	100.637	17.1408	23.5594	2.34379	2232.75	173.625
Shuyangchunheidoubing	China, Jiangsu	88.6667	2.08167	115.478	26.1734	6.87489	0.491608	1885.65	129.561
L78-379	United States, Illinois	111.111	10.362	98.5444	14.5176	17.7856	1.49828	2764.62	421.73
Zheng 02060-0-7-2	China, Henan	105.111	4.62281	67.4222	10.715	16.1223	1.42349	2145.79	205.683
Yudou 18	China, Henan	106.333	2.08167	75.4889	20.9015	16.8974	2.65917	2544.64	591.848
L88-8431	United States, Illinois	110.778	10.6057	101.327	16.0103	18.2167	1.15069	2751.36	114.378
Chaleston	United States	111	10.4403	86.6148	11.661	15.551	1.4697	2323.19	268.971
Franklin	United States, Illinois	112.667	8.96289	117.211	12.6175	15.4027	1.7889	3204.86	513.969
L85-2378	United States, Illinois	112.222	9.33532	101.056	13.5776	18.928	1.06004	2753.72	383.601
Pixie	United States, Ohio	110.667	11.5902	41.1667	12.7059	17.3421	1.47378	2150.82	244.684
L82-2020	United States, Illinois	112.778	9.72016	106.707	18.3225	17.906	1.39407	2547.22	435.12
Miyunlaoyelian	China, Beijing	113.111	10.772	143.311	3.81246	13.5274	1.31769	2211.06	265.858
L77-1863	United States, Illinois	113	9.53939	103.544	14.9737	18.6071	1.39556	2701.94	245.526
Longjiangdali × Su	China, Beijing	110.444	7.45604	48.6778	14.8851	25.0193	0.787743	2107.8	71.1703
Zhongpin 661	China, Beijing	110.444	12.633	101.522	12.0139	18.3594	3.21678	2796.61	594.501
L87-0482	United States, Illinois	110.556	12.6066	107.289	12.8645	18.2316	1.829	2437.25	215.152
L77-5632	United States, Illinois	110.444	12.633	107.743	14.7816	18.2602	1.44229	2800.47	210.256
L83-4744	United States, Illinois	111.667	10.7858	101.489	11.1732	17.8466	1.40178	2415.58	123.148
Gnome 85	United States, Ohio	103.778	7.12845	35.9	10.0217	16.5576	1.69697	2082.62	310.935
Kim	United States	107.444	8.6944	74.5667	9.75107	27.5768	3.53444	655.091	7.06543
Nile	United States	115.889	8.70079	104.2	21.2208	14.299	1.04236	2491.25	691.251
L88-8739	United States, Illinois	108.778	7.15179	69.4778	14.0878	17.5429	1.32006	2192.49	543.663
Xiaoqingdou	China, Shanxi	117.333	10.4083	88.1049	12.4896	15.9254	2.78794	1712.19	363.602
Zhongpin 662	China, Beijing	110.889	5.35758	75.3889	23.1584	20.4229	2.36601	2476	133.926
PI 547893	United States, Illinois	115.111	8.75807	102.717	14.6468	18.0593	1.47942	2873.35	229.637
PI 547872	United States, Illinois	112.667	10.6927	104.711	10.074	19.2104	1.55053	2756.9	124.981
Xinliuqing	China, Anhui	111.111	5.23167	92.6833	8.58421	27.1548	1.66954	2025.69	230.45
Siliyuan	China, Shandong	119.222	9.66858	107.168	5.21774	25.0852	1.29804	1761.18	613.471
Amsoy	United States, Iowa	99.6667	2.08167	93.5111	23.9542	14.7806	2.03127	2332.86	571.641
Heidou	China, Hebei	107.222	9.51218	81.1111	17.2055	10.4906	1.30741	2482.89	764.599
Boaihongpizaojiao	China, Henan	114.667	12.4231	121.919	5.46415	22.0124	1.85487	2214.66	170.596
Spry	United States, Illinois	116.111	9.52385	77.5519	18.5785	17.7631	1.20408	2400.57	380.119
PI 547838	United States, Illinois	109.444	8.30216	103.133	15.6981	17.7792	1.4608	2219.01	419.794
PI 547850	United States, Illinois	107.778	8.59155	73.9667	18.7053	16.6886	0.907536	2455.89	308.856
Zheng 9525	China, Henan	113.333	5.1316	73.9556	15.29	19.2741	2.15261	2512.39	285.78
Pingdinghuangdou	China, Shandong	115.556	11.7867	92.7667	16.2502	17.6977	0.885382	1772.3	539.866
PI 547888	United States, Illinois	111.333	6.65833	109.933	13.8318	19.3421	1.4629	2657.51	434.383
Jindou 21	China, Shanxi	114	13.2288	139.522	14.5794	13.8399	1.49961	2372.7	782.678
KD01	N/A	115.333	10.9697	115.156	7.37031	33.7364	1.10741	2072.06	602.602
Baipihuangdou	China, Shanxi	113.778	12.6022	105.767	16.801	13.9711	0.855959	1489.06	433.467
PI54703	United States, Illinois	112.333	10.116	108.711	14.0135	17.826	1.71874	2643.81	140.706
Diliuhuangdou-2	China, Hebei	115.778	9.75439	109.089	5.81543	13.6253	0.790343	1607.56	137.112
Kefeng 53	China, Beijing	112	14.1067	96.1185	7.56651	24.1854	3.48392	2349.73	169.418
Delsoy	Korea, South, Kyonggi	116.222	9.582	105.454	19.9088	14.1103	1.45074	2661.37	399.761
Wandou 16	China, Anhui	111.667	14.1892	102.411	15.7704	23.6703	1.2586	1838.83	636.227
L85-2029	United States, Illinois	109.667	8.14453	38.3111	11.6353	16.9643	1.56981	1853.87	458.485
Huaiyangchundou	China, Jiangsu	112	9.89949	123.509	16.8435	14.158	0.367834	1558.96	533.106
Zheng 99048	China, Henan	108.667	10.504	98.0333	14.2858	16.1834	1.89571	2718.29	451.725
Zhongdou 33	China, Hubei	116.222	7.24441	93.8444	9.95308	19.5804	0.685808	1836.93	626.448
Qingdou	China, Hebei	117.667	7.63763	74.5407	12.3296	19.6496	1.05496	1675.9	272.266
Yudou 22	China, Henan	119.222	9.22758	92.5667	14.4984	19.7485	2.32272	2470.4	285.762
Xiaomidou	China, Shandong	113.333	15.0444	113.956	22.3975	12.1869	1.45898	2109.03	743.44
L84-2235	United States, Illinois	110.889	7.02641	103.933	13.4325	17.2615	2.2405	2858.89	524.799
Xiaoheidou	China, Shanxi	118.444	10.3405	120.689	9.56529	8.32978	1.41867	1251.78	304.911
Zheng 8516	China, Henan	111	13.1149	83.2951	14.7098	23.9267	2.55787	2419.51	254.211
Yuandou	China, Hebei	113.222	15.0604	106.594	6.61027	17.5384	2.42267	1421.29	369.165
Yudou 12	China, Henan	117.667	10.0167	78.0556	7.25659	20.3445	2.38728	1868.92	186.416
Ji9-3l-2	China, Hebei	117.444	10.2758	95.7333	15.5659	18.1656	1.73008	2906.98	398.932
Bailudou	China, Shanxi	115	12.1655	110.839	12.5377	12.2536	0.570982	2397.59	47.356
Miyangxiaozihuang	China, Henan	122.778	12.7599	112.011	21.9644	12.6959	1.4417	1848.84	42.2283
Huaheihu	China, Hebei	116.778	8.1944	66.9457	17.9244	18.8914	1.39878	1967.76	44.836
Delsoy 4710	United States,Missouri	117.667	10.0167	109.798	8.67725	15.1406	2.52113	3406.07	769.762
L85-2308	United States, Illinois	114	9.53939	90.3407	16.892	18.2619	1.54478	2781.13	318.775
Qisiwa	China, Shandong	116.111	11.182	71.2778	19.6551	19.3701	0.938198	1976.54	137.383
Liushiribaidou	China, Shanxi	113.667	3.51188	128.973	4.24662	9.45763	0.452512	1536.16	440.552
Pixianzhanzhuangliuyuexian	China, Jiangsu	103.778	5.1783	80.1648	21.785	12.9822	0.81646	1384.47	310.204
Datianedan	China, Shandong	113	15.0997	96.6944	6.40322	24.5879	2.42091	1883.25	155.82
Dongshan 69	China, Shanxi	118.667	10.0167	107.078	21.4953	15.3037	1.66976	2129.4	524.387
Qingdou	China, Shanxi	114.778	12.851	119.75	18.0757	9.18756	1.20206	1759.3	349.239
Fendou 62	China, Shanxi	116	11.5326	131.121	12.5523	13.8516	1.95452	2168.07	69.7674
L88-5492	United States, Illinois	113.222	10.2053	109.259	15.9941	17.9545	1.82011	2865.79	158.292
Lv 96150	China, Shandong	109.889	8.00231	60.079	17.0092	24.3467	1.34628	2202.05	640.375
Shang 951099	China, Henan	114.111	13.167	77.8778	16.9774	14.6209	1.55025	2485.74	260.91
Delsoy 4900	United States, Missouri	118.556	10.178	84.6778	14.3339	21.3669	1.1909	2821.24	680.123
Meng 9793-1	China, Anhui	114	9.53939	88.963	18.5167	23.5925	2.28578	2275.25	111.359
Xiaohuangdou	China, Shanxi	115.556	8.77074	113.189	23.9008	16.4506	2.30753	2553.08	233.757
Miyangniumaohuang	China, Henan	119.556	15.2182	120.486	3.72481	11.8776	1.20301	1686.71	329.998
Avery	United States, Missouri	119.111	9.38281	117.044	10.9561	15.4756	1.80251	2009.88	123.807
Jidou17	China, Hebei	109.889	8.00231	97.8444	11.7474	17.0032	1.76298	2906.27	481.097
Lvxuan 23	China, Shandong	114.444	12.9972	98.8738	15.4862	13.7088	2.23454	1612.32	342.965
Tianedan	China, Shanxi	115.556	11.6444	113.856	17.8954	18.1496	2.21926	1557.41	482.901
Xiaheidou	China, Shanxi	114.222	13.1078	138.418	8.31449	10.8764	1.59684	2163.02	134.602
Qing 6	China, Shandong	116	11.2694	77.1556	19.0019	21.6927	2.68561	1555.94	265.188
Pixiandazihuacao	China, Jiangsu	111.444	16.0704	72.2667	22.4007	10.7819	0.19553	1583.06	203.072
Xiaohuangdou	China, Shanxi	115.444	11.7442	102.228	7.8584	11.6729	1.60052	1660.47	239.691
Lvpihuangdou	China, Shanxi	116.222	11.0972	152.678	12.0571	13.8263	0.704418	2539.97	659.825
Zhongnongshi-1	China	119.778	16.6478	90.6363	9.49327	18.8316	0.952815	2127.54	301.341
PI 253666A	United States	118.889	8.83386	108.322	25.0818	13.8582	1.94033	1598.52	262.655
Verde	United States	106.778	11.2019	47.0244	8.01305	29.7613	3.06571	1114.14	310.914
Miyangbaidou	China, Henan	121.889	15.5361	117.67	12.0289	13.5276	2.51874	1684.8	585.582
Yuxuan 13	China, Shanxi	119.222	17.1313	111.217	6.12764	23.3605	1.8831	1844.45	620.197
Huanggandou	China, Shanxi	120.444	16.0912	121.435	12.4143	12.13	1.87356	1314.18	274.575
Zhongdou 8	China, Hubei	119.111	9.02055	117.106	2.42019	18.6239	2.66992	1564.21	588.11
Zheng 97196	China, Zhengzhou	116.667	8.96289	92.4235	14.1416	19.8782	0.888989	2658.77	606.204
Huipizhiheidou	China, Shanxi	115.222	10.2053	115.089	29.9667	12.469	1.16561	1619.58	373.116
Heheidou	China, Shanxi	116	11.2694	119.982	21.8736	16.3644	3.82756	1440.12	252.024
Zhonghuang 39	China, Beijing	106.556	2.21944	70.6667	11.998	19.9926	2.36806	3002.4	408.751
Xiaobaidou-2	China, Shanxi	116.148	5.23064	92.9083	12.2999	9.82339	0.879078	1619.24	183.041
Xizhoujiwohuang	China, Henan	116	11.2694	113.544	6.24271	11.2408	0.788967	1766.7	331.982
Hualvdou	China, Henan	123.852	6.32112	91.2426	3.65144	19.7802	6.91551	2271.69	25.4102
Pixianhongmaoyou	China, Jiangsu	110	7.93725	99.0543	14.4442	14.292	1.51317	2023.33	102.424
