# Supplementary material for: Genome-wide association study and genomic selection for yield and related traits in soybean
Source: PLoS One. 2021 Aug 13;16(8):e0255761. doi: 10.1371/journal.pone.0255761 (PMC8362977; doi:10.1371/journal.pone.0255761)
Supplement: S2 Table — (XLSX) [file pone.0255761.s011.xlsx]

## Sheet: S2 Table 
S2 Table. Descriptive statistics for maturity (days), plant height (cm), seed weight (g/100 seeds) and yield (kg/hm2) among 250 soybean accessions over three years.
Traits		Years			Average (2008,2009,2010)
		2008	2009	2010
Maturity (days)	Mean	118.109	106.441	103.835	109.472
	SDa	10.8621	4.83541	6.7838
	Min	83	77.3333	79
	Max	139	121.555	124
Plant height (cm)	Mean	90.5341	101.827	76.1257	89.5
	SD	25.7424	22.1362	24.4161
	Min	18.5333	22.3333	19.8
	Max	162.867	149.567	155.8
Seed weight (g/100 seeds)	Mean	17.3223	18.8063	16.8448	17.6578
	SD	4.29357	4.6973	4.4184
	Min	3.13333	4.4	5.23
	Max	34.7667	37.9315	33.824
Yield (kg/hm2)	Mean	2309.33	2207.88	2212.11	2243.1
	SD	737.868	467.78	465.184
	Min	649.366	662.987	651.662
	Max	4286.61	3238.52	3250.78
aSD refers to standard deviation.
