# Supplementary material for: Genome-wide association study and genomic selection for yield and related traits in soybean
Source: PLoS One. 2021 Aug 13;16(8):e0255761. doi: 10.1371/journal.pone.0255761 (PMC8362977; doi:10.1371/journal.pone.0255761)
Supplement: S3 Table — (XLSX) [file pone.0255761.s012.xlsx]

## Sheet: S3 Table
S3 Table. ANOVA for maturity (days), plant height (cm), seed weight (g/100 seeds), and yield (kg/hm2).
Traits	Source	DF	Sum of Squares	Mean Square	F Value	Pr > F
Maturity (days)	Accessions	250	35230	138.7	5.67	<.0001
	Year	2	29359	14680	600	<.0001
	Residual	500	12429	24.4661	.	.
Plant height (cm)	Accessions	250	400891	1578.31	18.51	<.0001
	Year	2	84612	42306	496.08	<.0001
	Residual	500	43322	85.2802	.	.
Seed weight (g/100 seeds)	Accessions	250	14252	56.1088	28.49	<.0001
	Year	2	534.341	267.171	135.67	<.0001
	Residual	500	1000.41	1.96931	.	.
Yield (kg/hm2)	Accessions	250	168565349	663643	4.2	<.0001
	Year	2	1679782	839891	5.32	0.0052
	Residual	500	80268486	158009	.	.
