# Supplementary material for: Genome-wide association study and genomic selection for yield and related traits in soybean
Source: PLoS One. 2021 Aug 13;16(8):e0255761. doi: 10.1371/journal.pone.0255761 (PMC8362977; doi:10.1371/journal.pone.0255761)
Supplement: S4 Table — (XLSX) [file pone.0255761.s013.xlsx]

## Sheet: S4 Table
S4 Table. Pearson's correlation coefficients (r) between maturity, seed weight, yield, and plant height, and between years for each trait.
Traits	Maturity	Seed_weight	Yield	Plant_height
Maturity	1
Seed_weight	0.0543188	1
Yield	0.0192034	0.0802819	1
Plant_height	0.438914	-0.256597	-0.00377406	1
Maturity		Maturity_2008	Maturity_2009	Maturity_2010
	Maturity_2008	1
	Maturity_2009	0.763402	1
	Maturity_2010	0.710842	0.656773	1
Seed_weight		Seed_weight_2008	Seed_weight_2009	Seed_weight_2010
	Seed_weight_2008	1
	Seed_weight_2009	0.889648	1
	Seed_weight_2010	0.876033	0.942661	1
Yield		Yield_2008	Yield_2009	Yield_2010
	Yield_2008	1
	Yield_2009	0.603726	1
	Yield_2010	0.484137	0.602346	1
Plant_height		Plant_height_2008	Plant_height_2009	Plant_height_2010
	Plant_height_2008	1
	Plant_height_2009	0.876767	1
	Plant_height_2010	0.851115	0.847938	1
