# Supplementary material for: Genome-wide association study and genomic selection for yield and related traits in soybean
Source: PLoS One. 2021 Aug 13;16(8):e0255761. doi: 10.1371/journal.pone.0255761 (PMC8362977; doi:10.1371/journal.pone.0255761)
Supplement: S5 Table — (XLSX) [file pone.0255761.s014.xlsx]

## Sheet: S5 Table
S5 Table. Distribution of a total of 10259 high-quality SNPs among the 20 haploid chromosomes, average distance between two adjacent SNPs, minor allele frequency (MAF), average percentage of heterozygote SNP, and average percentage of missing SNP per chromosome.
Chromosome	SNP_Number	Average_distance_ between_SNP (kb)	MAF(%)a	H(%)b	Missing(%)c
1	497	114.47	18.72	0.59	4
2	549	88.19	21.03	0.54	3.38
3	455	99.82	21.48	0.52	3.95
4	583	88.99	16.24	0.42	3.48
5	410	102.94	21.99	0.53	3.27
6	567	90.11	22.16	0.54	3.7
7	450	98.8	20.24	0.53	3.36
8	592	79.86	20.46	0.49	3.68
9	526	95.48	20.72	0.59	3.62
10	638	80.62	21.62	0.59	3.87
11	321	107.44	17.82	0.55	3.51
12	292	136.5	21.83	0.74	3.26
13	499	91.03	21.43	0.59	3.56
14	400	121.72	19.55	0.62	3.37
15	547	94.17	22.82	0.56	3.94
16	517	73.29	22.8	0.69	3.57
17	521	79.76	24.73	0.72	3.56
18	785	73.84	21.35	0.74	3.83
19	497	102.03	23.6	0.67	3.88
20	613	78.15	19.74	0.58	3.8
arefers to minor allele frequency.
bindicates average percentage of heterozygous SNP.
crepresents the average percentage of missing SNP per chromosome.
