# Supplementary material for: Genome-wide association study and genomic selection for yield and related traits in soybean
Source: PLoS One. 2021 Aug 13;16(8):e0255761. doi: 10.1371/journal.pone.0255761 (PMC8362977; doi:10.1371/journal.pone.0255761)
Supplement: S6 Table — (XLSX) [file pone.0255761.s015.xlsx]

## Sheet: S6 Table
S6 Table. Mean Fst values, average distance between samples within the same subpopulation, average probability value of from each individual within each cluster, and allele frequency divergence among populations.
		Run_1	Run_2	Run_3	Run_4	Run_5	Run_6	Run_7	Run_8	Run_9	Run_10	Average
Mean Fst value	cluster 1	0.5654	0.5651	0.5648	0.5634	0.5647	0.5652	0.565	0.565	0.565	0.5633	0.56469
	cluster 2	0.0423	0.0432	0.0417	0.0448	0.042	0.0426	0.0424	0.0431	0.0439	0.0433	0.04293
Average distances (expected heterozygosity) between individuals in same cluster	cluster 1	0.3317	0.3317	0.3317	0.3318	0.3317	0.3317	0.3317	0.3317	0.3317	0.3318	0.33172
	cluster 2	0.1538	0.1539	0.1539	0.1543	0.1539	0.1538	0.1539	0.1539	0.1539	0.1543	0.15396
Overall proportion of membership of the sample in each of the 2 clusters	cluster 1	0.568	0.568	0.568	0.565	0.568	0.568	0.568	0.568	0.568	0.565	0.5674
	cluster 2	0.432	0.432	0.432	0.435	0.432	0.432	0.432	0.432	0.432	0.435	0.4326
Allele frequency divergence among populations (Net nucleotide distance)		0.0947	0.0947	0.0946	0.0952	0.0946	0.0947	0.0946	0.0947	0.0948	0.0952	0.09478
