# Supplementary material for: Genome-wide association study and genomic selection for yield and related traits in soybean
Source: PLoS One. 2021 Aug 13;16(8):e0255761. doi: 10.1371/journal.pone.0255761 (PMC8362977; doi:10.1371/journal.pone.0255761)
Supplement: S7 Table — (XLSX) [file pone.0255761.s016.xlsx]

## Sheet: S7 Table
S7 Table. Genomic selection accuracy for maturity, plant height, seed weight and yield using 100 replications and where cross-validation was performed within all samples, samples from subpopulation Q1, and samples from subpopulation Q2, respectively.
Group	Traits	Mean	Std Dev	Min	Max	Std Err
All_samples	Maturity08	0.436619	0.110911	0.152862	0.718099	0.0110911
	Maturity09	0.436204	0.132583	-0.0211388	0.718087	0.0132583
	Maturity10	0.405112	0.100938	0.146836	0.637641	0.0100938
	Average_Maturity	0.474285	0.109882	0.206867	0.729069	0.0109882
	Height08	0.680571	0.077256	0.436562	0.833151	0.0077256
	Height09	0.625806	0.0852766	0.324939	0.794746	0.00852766
	Height10	0.597906	0.0847927	0.354697	0.75264	0.00847927
	Average_Height	0.668981	0.0746667	0.43	0.800419	0.00746667
	SeedWeight08	0.754204	0.0701407	0.514454	0.88948	0.00701407
	SeedWeight09	0.846633	0.0426897	0.732917	0.960238	0.00426897
	SeedWeight10	0.84081	0.042415	0.748158	0.930945	0.0042415
	Average_SeedWeight	0.841542	0.0462656	0.72162	0.952424	0.00462656
	Yield08	0.724537	0.060808	0.550868	0.829397	0.0060808
	Yield09	0.706784	0.0727886	0.525993	0.86404	0.00727886
	Yield10	0.499634	0.0768133	0.30739	0.738439	0.00768133
	Average_Yield	0.744376	0.0501083	0.619334	0.853779	0.00501083
Q1_group	Maturity08	0.239338	0.117554	-0.0873377	0.50235	0.0117554
	Maturity09	0.241125	0.0946812	-0.0118649	0.435371	0.00946812
	Maturity10	0.130045	0.114963	-0.28545	0.356558	0.0114963
	Average_Maturity	0.233493	0.120374	-0.125341	0.560866	0.0120374
	Height08	0.642319	0.0768927	0.415803	0.809954	0.00768927
	Height09	0.595383	0.0815833	0.391087	0.842452	0.00815833
	Height10	0.567165	0.0768785	0.39788	0.716528	0.00768785
	Average_Height	0.636924	0.0744106	0.451365	0.816053	0.00744106
	SeedWeight08	0.696276	0.0550615	0.586778	0.829332	0.00550615
	SeedWeight09	0.834773	0.0362708	0.738256	0.906835	0.00362708
	SeedWeight10	0.829177	0.0371652	0.723102	0.901909	0.00371652
	Average_SeedWeight	0.81446	0.0383906	0.70881	0.903336	0.00383906
	Yield08	0.685505	0.0764782	0.474036	0.8446	0.00764782
	Yield09	0.613633	0.0765358	0.384434	0.755545	0.00765358
	Yield10	0.42129	0.11219	0.0670499	0.658811	0.011219
	Average_Yield	0.681858	0.0698296	0.489038	0.838965	0.00698296
Q2_group	Maturity08	0.629962	0.101741	0.362761	0.848491	0.0101741
	Maturity09	0.579164	0.12941	0.159432	0.816037	0.012941
	Maturity10	0.5384	0.111786	0.28014	0.84259	0.0111786
	Average_Maturity	0.634561	0.109075	0.321388	0.842775	0.0109075
	Height08	0.577509	0.153466	-0.0142395	0.811045	0.0153466
	Height09	0.647433	0.132353	0.302282	0.867892	0.0132353
	Height10	0.575019	0.134386	0.17507	0.788188	0.0134386
	Average_Height	0.629073	0.139713	0.234438	0.854968	0.0139713
	SeedWeight08	0.658758	0.0823359	0.441457	0.846406	0.00823359
	SeedWeight09	0.592275	0.0982307	0.28207	0.844548	0.00982307
	SeedWeight10	0.597053	0.11182	0.299913	0.80811	0.011182
	Average_SeedWeight	0.638781	0.0931752	0.336665	0.867802	0.00931752
	Yield08	0.62768	0.0982623	0.193913	0.797136	0.00982623
	Yield09	0.67925	0.0754423	0.416357	0.825392	0.00754423
	Yield10	0.43798	0.117748	0.134021	0.680781	0.0117748
	Average_Yield	0.679509	0.0842808	0.461652	0.872593	0.00842808
