# Supplementary material for: Genome-wide association study and genomic selection for yield and related traits in soybean
Source: PLoS One. 2021 Aug 13;16(8):e0255761. doi: 10.1371/journal.pone.0255761 (PMC8362977; doi:10.1371/journal.pone.0255761)
Supplement: S8 Table — (XLSX) [file pone.0255761.s017.xlsx]

## Sheet: S8 Table
S8 Table. ANOVA table relating the effect of population structure, year, and interaction effect between population structure and year on the genomic prediction of maturity (days), plant height (cm), seed weight (g/100 seeds), and yield (kg/hm2).
Trait	Source	DF	Sum of Squares	Mean Square	F Value	Pr > F
Maturity (days)	Year*Group	4	0.296843	0.0742108	5.7746	0.0001
	Year	2	0.998896	0.499448	38.8635	<.0001
	Groupa	2	21.7643	10.8821	846.77	<.0001
	Residual	891	11.4506	0.01285	.	.
Plant height (cm)	Year*Group	4	0.499601	0.1249	11.466	<.0001
	Year	2	0.480323	0.240161	22.0472	<.0001
	Groupa	2	0.231009	0.115504	10.6035	<.0001
	Residual	891	9.70573	0.01089	.	.
Seed weight (g/100 seeds)	Year*Group	4	1.46248	0.36562	76.1675	<.0001
	Year	2	0.577632	0.288816	60.1674	<.0001
	Groupa	2	6.90253	3.45127	718.983	<.0001
	Residual	891	4.27698	0.0048	.	.
Grain yield (kg/hm2)	Year*Group	4	0.38985	0.0974625	12.8238	<.0001
	Year	2	9.698	4.849	638.017	<.0001
	Groupa	2	0.883708	0.441854	58.1378	<.0001
	Residual	891	6.7717	0.0076	.	.
aRefers to population type consisting of all samples, Q1 samples, and Q2 samples from which cross-validation was conducted.
