# Supplementary material for: Genome-wide association study and genomic selection for yield and related traits in soybean
Source: PLoS One. 2021 Aug 13;16(8):e0255761. doi: 10.1371/journal.pone.0255761 (PMC8362977; doi:10.1371/journal.pone.0255761)
Supplement: S9 Table — (XLSX) [file pone.0255761.s018.xlsx]

## Sheet: S9 Table
S9 Table. ANOVA table showing the effect of population structure, years from which the training and testing sets were established, respectively, and interaction effect between population structure and year on the genomic prediction of maturity (days), plant height (cm), seed weight (g/100 seeds), and yield (kg/hm2).
Trait	Source	DF	Sum of Squares	Mean Square	F Value	Prob > F
Maturity (days)	Year*Group	6	0.123364	0.0205606	1.6777	0.1229
	Yeara	3	0.0322803	0.0107601	0.878	0.4519
	Groupb	2	30.2196	15.1098	1232.94	<.0001
	Residual	1188	14.5591	0.012255	.	.
Plant height (cm)	Year*Group	6	0.147974	0.0246624	2.8556	0.0091
	Yeara	3	1.16825	0.389418	45.0901	<.0001
	Groupb	2	0.465771	0.232886	26.9655	<.0001
	Residual	1188	10.2601	0.008636	.	.
Seed weight (g/100 seeds)	Year*Group	6	0.154702	0.0257836	4.5648	0.0001
	Yeara	3	0.908242	0.302747	53.5996	<.0001
	Groupb	2	25.3636	12.6818	2245.23	<.0001
	Residual	1188	6.7102	0.00565	.	.
Grain yield (kg/hm2)	Year*Group	6	1.21322	0.202204	17.3667	<.0001
	Yeara	3	5.38867	1.79622	154.272	<.0001
	Groupb	2	3.38155	1.69077	145.215	<.0001
	Residual	1188	13.8321	0.011643	.	.
aIndicates the variable related to the years from which the training set and the testing were taken, respectively.
bRefers to population types consisting of all samples, Q1 samples, and Q2 samples from which cross-validation was conducted.
