# Supplementary material for: Genome-wide association study and genomic selection for yield and related traits in soybean
Source: PLoS One. 2021 Aug 13;16(8):e0255761. doi: 10.1371/journal.pone.0255761 (PMC8362977; doi:10.1371/journal.pone.0255761)
Supplement: S10 Table — Cross-validation within each group was conducted as following. The data from 2008 were used to predict the data from 2009 and 2010, respectively, the data from 2009 were used to predict the data from 2010, and the average data from 2008 and 2009 were used to predict the data from 2010. (XLSX) [file pone.0255761.s019.xlsx]

## Sheet: S10 Table
S10 Table. Genomic selection accuracy where cross-validation was performed within all samples, samples from subpopulation Q1, and samples from subpopulation Q2, respectively. Cross-validation within each group was conducted as following. The data from 2008 were used to predict the data from 2009 and 2010, respectively, the data from 2009 were used to predict the data from 2010, and the average da…
Group	Training_Testing	Traits	Mean	Std Dev	Min	Max	Std Err
All_samples	2008Training_2009Predicted	Maturity	0.390511	0.135566	-0.0144863	0.780768	0.0135566
		Height	0.659762	0.0881949	0.411748	0.871142	0.00881949
		SeedWeight	0.767944	0.0629117	0.61146	0.892777	0.00629117
		Yield	0.601256	0.0788317	0.393453	0.761572	0.00788317
	2008Training_2010Predicted	Maturity	0.361746	0.117116	0.0167858	0.664881	0.0117116
		Height	0.581929	0.0846326	0.288076	0.78209	0.00846326
		SeedWeight	0.771659	0.0647385	0.576897	0.882216	0.00647385
		Yield	0.390606	0.113227	0.133051	0.708995	0.0113227
	2009Training_2010Predicted	Maturity	0.389162	0.109375	0.0667079	0.585416	0.0109375
		Height	0.549427	0.0939329	0.273292	0.763925	0.00939329
		SeedWeight	0.830832	0.0424594	0.676807	0.914073	0.00424594
		Yield	0.426032	0.111361	0.144971	0.679003	0.0111361
	2008_2009Training_2010Predicted	Maturity	0.406054	0.107569	0.140095	0.622621	0.0107569
		Height	0.587439	0.0896203	0.310558	0.780534	0.00896203
		SeedWeight	0.826228	0.0469305	0.652143	0.9079	0.00469305
		Yield	0.434176	0.0871965	0.228972	0.607868	0.00871965
Q1_Group	2008_2009Training_2010Predicted	Maturity	0.165128	0.123368	-0.150146	0.467339	0.0123368
		Height	0.529904	0.0842574	0.302443	0.716019	0.00842575
		SeedWeight	0.808969	0.0457176	0.674425	0.889846	0.00457176
		Yield	0.456758	0.101178	0.227821	0.676518	0.0101178
	2008Training_2009Predicted	Maturity	0.170007	0.112187	-0.11395	0.443232	0.0112187
		Height	0.591637	0.087329	0.38685	0.766231	0.0087329
		SeedWeight	0.789878	0.055597	0.561315	0.900865	0.0055597
		Yield	0.544393	0.086916	0.301462	0.729319	0.0086916
	2008Training_2010Predicted	Maturity	0.175856	0.100135	-0.0556678	0.407643	0.0100135
		Height	0.552807	0.0803379	0.312888	0.724415	0.00803379
		SeedWeight	0.770326	0.0640352	0.580751	0.886371	0.00640352
		Yield	0.451016	0.115879	-0.019562	0.658067	0.0115879
	2009Training_2010Predicted	Maturity	0.162647	0.137526	-0.218284	0.524093	0.0137526
		Height	0.517609	0.0817839	0.287955	0.742939	0.00817839
		SeedWeight	0.814754	0.0444246	0.67109	0.913226	0.00444246
		Yield	0.392507	0.114206	0.116538	0.717644	0.0114206
Q2_Group	2008_2009Training_2010Predicted	Maturity	0.554705	0.0877156	0.303915	0.755447	0.00877156
		Height	0.546818	0.110498	0.251734	0.776262	0.0110498
		SeedWeight	0.515159	0.103684	0.200716	0.789002	0.0103684
		Yield	0.334363	0.113221	0.0356517	0.625355	0.0113221
	2008Training_2009Predicted	Maturity	0.569893	0.0995038	0.239892	0.785485	0.00995038
		Height	0.61131	0.113781	0.2743	0.831234	0.0113781
		SeedWeight	0.484877	0.0946041	0.243737	0.737254	0.00946041
		Yield	0.46521	0.116557	0.164952	0.703942	0.0116557
	2008Training_2010Predicted	Maturity	0.560721	0.0926426	0.303187	0.77936	0.00926426
		Height	0.533863	0.0968129	0.319622	0.756748	0.00968129
		SeedWeight	0.42797	0.108801	0.0899536	0.669119	0.0108801
		Yield	0.226039	0.125306	-0.0747602	0.476578	0.0125306
	2009Training_2010Predicted	Maturity	0.538892	0.0918481	0.251889	0.724383	0.00918481
		Height	0.551594	0.0968065	0.302156	0.767695	0.00968065
		SeedWeight	0.528205	0.113207	0.266224	0.776169	0.0113207
		Yield	0.371561	0.11247	0.115791	0.638111	0.011247
