# Supplementary material for: Genome-wide association study and genomic selection for yield and related traits in soybean
Source: PLoS One. 2021 Aug 13;16(8):e0255761. doi: 10.1371/journal.pone.0255761 (PMC8362977; doi:10.1371/journal.pone.0255761)
Supplement: S11 Table — Estimation of genomic selection accuracy was done using 100 replications. (XLSX) [file pone.0255761.s020.xlsx]

## Sheet: S11 Table
S11 Table. Genomic selection accuracy for maturity, plant height, seed weight, and yield using samples from subpopulation 1 (Q1) as training set and samples from subpopulation 2 (Q2) as testing set and vice versa. Estimation of genomic selection accuracy was done using 100 replications.
Training_set	Testing_set	Year	Traits	Mean	Std Dev	Min	Max	Std Err
Q1	Q2	2008	Maturity	0.545843	0.112613	0.0788463	0.689349	0.0112613
			Height	0.573221	0.0916806	0.346085	0.709172	0.00916806
			SeedWeight	0.684061	0.0791109	0.379399	0.787024	0.00791109
			Yield	0.413279	0.0667606	0.257312	0.610368	0.00667606
		2009	Maturity	0.497799	0.112682	0.116962	0.632212	0.0112682
			Height	0.633694	0.0937418	0.284671	0.735002	0.00937418
			SeedWeight	0.707819	0.0487116	0.522263	0.797514	0.00487116
			Yield	0.717428	0.0334995	0.485447	0.771185	0.00334995
		2010	Maturity	0.324133	0.153273	-0.199542	0.545311	0.0153273
			Height	0.537479	0.0740588	0.338485	0.654937	0.00740588
			SeedWeight	0.727045	0.0553816	0.602111	0.846414	0.00553816
			Yield	0.446236	0.0305593	0.366228	0.514583	0.00305593
		Combined	Maturity	0.49257	0.160826	-0.0891413	0.675999	0.0160826
			Height	0.612844	0.0969446	0.346395	0.724639	0.00969446
			SeedWeight	0.731552	0.0611568	0.53456	0.829834	0.00611568
			Yield	0.614964	0.0380778	0.503229	0.703396	0.00380778
Q2	Q1	2008	Maturity	0.1794	0.0474062	0.0499003	0.292116	0.00474062
			Height	0.557593	0.0733498	0.264303	0.66028	0.00733498
			SeedWeight	0.582786	0.0720417	0.230292	0.694693	0.00720417
			Yield	0.37389	0.0746285	0.189962	0.517272	0.00746285
		2009	Maturity	0.13822	0.0411043	0.0250733	0.21819	0.00411043
			Height	0.535674	0.0501433	0.32626	0.606866	0.00501433
			SeedWeight	0.737542	0.0506568	0.531469	0.811797	0.00506568
			Yield	0.548918	0.04509	0.381332	0.630103	0.004509
		2010	Maturity	0.184927	0.0576167	0.0437366	0.309113	0.00576167
			Height	0.484592	0.0764919	0.187545	0.588825	0.00764919
			SeedWeight	0.703421	0.0589537	0.515794	0.77438	0.00589537
			Yield	0.202816	0.0562652	0.0881172	0.375538	0.00562652
		Combined	Maturity	0.197275	0.0456189	0.0799706	0.293705	0.00456189
			Height	0.555224	0.0602443	0.390342	0.641263	0.00602443
			SeedWeight	0.699036	0.0555116	0.504923	0.785692	0.00555116
			Yield	0.424389	0.055752	0.26257	0.529145	0.0055752
