# Supplementary material for: Genome-wide association study and genomic selection for yield and related traits in soybean
Source: PLoS One. 2021 Aug 13;16(8):e0255761. doi: 10.1371/journal.pone.0255761 (PMC8362977; doi:10.1371/journal.pone.0255761)
Supplement: S12 Table — Data from 2008 in the training set were used to predict that of 2009 and 2010 in the testing set, respectively. Data from 2009 in the training set were used to predict that of 2010 in the testing set. The average data from 2008 and 2009 in the training set were used to predict that of 2010 in the testing set. (XLSX) [file pone.0255761.s021.xlsx]

## Sheet: S12 Table
S12 Table. Genomic selection for maturity, plant height, 100-seed weight, and grain yield using samples from subpopulation 1 (Q1) as training set and samples from subpopulation 2 (Q2) as testing set, and vice versa. Data from 2008 in the training set were used to predict that of 2009 and 2010 in the testing set, respectively. Data from 2009 in the training set were used to predict that of 2010 in…
Training_set	Testing_set	Training_ year	Testing_ year	Traits	Mean	Std Dev	Min	Max	Std Err
Q1	Q2	2008	2009	Maturity	0.524191	0.127519	-0.216688	0.655362	0.0127519
				Height	0.592031	0.109246	0.312183	0.736312	0.0109246
				SeedWeight	0.67682	0.0471177	0.49283	0.762393	0.00471177
				Yield	0.620786	0.0572977	0.322167	0.709378	0.00572977
		2008	2010	Maturity	0.485146	0.118355	0.0454964	0.637675	0.0118355
				Height	0.562186	0.0936338	0.202338	0.68238	0.00936338
				SeedWeight	0.69024	0.0474232	0.544681	0.779222	0.00474232
				Yield	0.403516	0.0347002	0.234293	0.472966	0.00347002
		2009	2010	Maturity	0.471119	0.117263	0.0563657	0.622977	0.0117263
				Height	0.509762	0.0882279	0.209282	0.6508	0.00882279
				SeedWeight	0.740104	0.0415408	0.620538	0.818842	0.00415408
				Yield	0.36432	0.0483199	0.119671	0.463175	0.00483199
		Average_ 2008_2009	2010	Maturity	0.472429	0.134951	-0.0710904	0.613712	0.0134951
				Height	0.564129	0.107595	0.177018	0.708921	0.0107595
				SeedWeight	0.725657	0.0402451	0.600929	0.805619	0.00402451
				Yield	0.410897	0.0325137	0.290997	0.48477	0.00325137
Q2	Q1	2008	2009	Maturity	0.0439276	0.0478863	-0.0694495	0.154796	0.00478863
				Height	0.483844	0.0683607	0.213898	0.565323	0.00683607
				SeedWeight	0.605392	0.0905989	0.195512	0.712518	0.00905989
				Yield	0.275332	0.0796016	0.107278	0.487187	0.00796016
		2008	2010	Maturity	0.0700173	0.049514	-0.046463	0.167946	0.0049514
				Height	0.472348	0.0731262	0.255953	0.581915	0.00731262
				SeedWeight	0.598965	0.0946416	0.275532	0.73954	0.00946416
				Yield	0.129446	0.0687998	0.0103582	0.354373	0.00687998
		2009	2010	Maturity	0.0956225	0.0560025	-0.0225328	0.211535	0.00560025
				Height	0.534606	0.0448954	0.37916	0.603784	0.00448954
				SeedWeight	0.729938	0.0527688	0.544264	0.804148	0.00527688
				Yield	0.307864	0.0365465	0.19913	0.405526	0.00365465
		Average_ 2008_2009	2010	Maturity	0.0948419	0.050936	-0.0236786	0.232093	0.0050936
				Height	0.516903	0.05724	0.216336	0.608203	0.005724
				SeedWeight	0.679547	0.0746585	0.354819	0.771228	0.00746585
				Yield	0.210388	0.0530657	0.0199213	0.333138	0.00530657
